# Supplementary material for: LGFC-CNN: Prediction of lncRNA-Protein Interactions by Using Multiple Types of Features through Deep Learning
Source: Genes (Basel). 2021 Oct 24;12(11):1689. doi: 10.3390/genes12111689 (PMC8621699; doi:10.3390/genes12111689)
Supplement: Supplementary file 1 [file genes-12-01689-s001.zip]

Archive with 2 entries (2 files):
- Supplementary S-1.pdf
- Supplementary S-2.pdf
